# Supplementary material for: Potentially Inappropriate Prescribing Identified Using STOPP/START Version 3 in Geriatric Patients and Comparison with Version 2: A Cross-Sectional Study
Source: J Clin Med. 2024 Oct 10;13(20):6043. doi: 10.3390/jcm13206043 (PMC11508511; doi:10.3390/jcm13206043)
Supplement: Supplementary file 1 [file jcm-13-06043-s001.zip]

Archive with 1 entries (1 files):
- jcm-3198147-supplementary.pdf
